# Supplementary material for: Exploring Fungal Abundance and WHO Fungal Priority Pathogens in Agricultural Fields: A One Health Perspective in Northeast Thailand
Source: Life (Basel). 2025 Mar 18;15(3):488. doi: 10.3390/life15030488 (PMC11944233; doi:10.3390/life15030488)
Supplement: Supplementary file 1 [file life-15-00488-s001.zip]

Archive with 7 entries (7 files):
- supplementary Figure S1.jpg
- supplementary Figure S2.jpg
- supplementary Figure S3.jpg
- supplementary Figure S4.jpg
- supplementary Figure S5.jpg
- supplementary Figure S6.jpg
- Table S1.pdf
